# Supplementary material for: Glucose- and glutamine-dependent bioenergetics sensitize bone mechanoresponse after unloading by modulating osteocyte calcium dynamics
Source: J Clin Invest. 2023 Feb 1;133(3):e164508. doi: 10.1172/JCI164508 (PMC9888392; doi:10.1172/JCI164508)
Supplement: Supplemental tables 1-4 [file jci-133-164508-s126.xls]

## Sheet: Supplementary Table 1
Table S1. The significantly differentiated expressed genes in MLO-Y4 cells after simulated microgravity exposure based on RNA-seq assay.
Gene name	SMG1_FPKM	SMG2_FPKM	SMG3_FPKM	Ctrl1_FPKM	Ctrl2_FPKM	Ctrl3_FPKM	log2FC
Car9	28.143	35.1627	50.8638	10.1706	13.1138	5.54401	1.98561
Zfp62	1.61374	0.765237	0.878815	0.191327	0.279834	0.239767	2.19612
Ppp1cc	14.9825	3.87807	16.3417	2.2383	2.09572	3.01102	2.26083
Srr	2.50923	2.14195	2.92974	0.849186	0.842309	1.25268	1.36451
Tnfrsf9	25.5104	37.1916	63.885	14.6628	16.3992	11.8704	1.55999
Loxl2	15.3622	37.3496	36.2528	5.48317	12.7922	5.64672	1.89489
Ndor1	0.446611	0.46351	0.667112	4.95741	1.08134	4.64458	-2.7599
Hnrnpa3	1.23402	0.448253	0.430103	0.856128	6.80928	8.4849	-2.93462
Gm44973	0	0	0	0	2.55287	3.01586	#NAME?
S100a7a	20.625	23.8956	14.5332	55.3621	44.1071	42.2246	-1.26268
Slc27a3	9.5203	17.3881	16.2179	4.63613	7.33096	5.71058	1.28664
Actb	241.382	248.896	203.322	592.589	489.073	420.891	-1.11524
Gpr35	2.65402	6.35633	4.47181	1.88735	1.55193	2.00195	1.30905
Ttc4	3.71979	2.79301	3.09441	6.73632	6.48766	6.95672	-1.07079
Rps18-ps4	0	0	216.505	0	0	0	Inf
Eid3	0.262454	0.201749	0.0995815	2.2196	0.624311	1.48346	-2.94027
Cbr2	7.95731	8.96619	17.5442	2.07977	3.62211	5.07261	1.67763
Gatad2b	8.8532	6.57357	4.2645	2.66656	1.55386	3.75568	1.3038
Dnm3os	0.188109	0.089659	0.0642233	0.0563437	2.03279	1.77104	-3.49663
Ndrg1	20.0166	35.9486	36.5934	5.24922	16.6306	11.0256	1.49204
Aldh1l2	12.3059	16.647	15.72	8.66572	7.64378	6.48035	0.97101
Ero1l	83.1483	152.496	165.718	43.2477	77.484	46.4596	1.2634
Fignl1	5.4396	6.41636	5.58958	2.00773	3.09014	0.786464	1.56791
Txnrd1	57.1474	51.2883	38.4916	138.096	85.8865	88.0953	-1.0868
AC140267.1	13.3995	0.24731	6.70996	0.283218	0.273274	0.283967	4.59818
Flvcr1	1.65439	1.05099	1.53897	3.8226	2.59053	2.7456	-1.1096
Plod1	45.5844	59.9826	70.9463	29.6937	34.8886	29.4316	0.908832
Sypl	12.9942	10.4432	11.5956	7.08428	6.16277	6.62584	0.817913
Jade1	4.37469	3.21256	3.44002	8.87796	4.9684	8.61388	-1.0263
Gm27640	0.388187	0.358347	0.44202	11.9048	0.395968	11.5232	-4.32513
Gm47593	4.5184	7.61702	8.87886	1.37459	3.47967	1.41253	1.74557
Zfand5	2.13072	2.60336	2.46385	3.81044	4.7549	5.2612	-0.941785
Ereg	24.8486	23.2936	20.0179	43.4459	37.8229	44.2155	-0.880507
Gm9790	182.145	328.39	348.052	117.966	164.477	140.531	1.02139
Col18a1	6.99468	7.37637	10.5627	3.89189	5.05027	4.64788	0.875548
Gys1	47.1798	69.0717	62.8479	27.7456	39.7762	28.3299	0.901884
Pcgf5	1.71878	1.96874	2.17056	0.654463	1.2897	0.705027	1.14488
Cnih2	18.8093	15.5173	18.3023	10.0925	9.50095	9.42548	0.858863
Ngf	2.17653	2.10507	1.83784	5.12151	3.81157	5.33913	-1.22174
Zfp395	10.1503	12.6326	11.7046	4.73768	8.15156	4.97298	0.949162
Hk1	15.8216	26.5424	33.4105	9.67406	13.9162	14.1839	1.00431
Clec14a	6.01907	4.66573	10.1475	2.75914	2.86448	3.9573	1.12058
Selenbp1	4.24486	23.1459	20.8559	0.291876	5.66453	1.64596	2.66591
Higd1a	23.3814	49.741	52.8454	16.2572	23.5927	20.656	1.05791
Gjc2	1.0909	1.73192	4.67737	0.321849	0.491424	0.941081	2.09599
Gm45315	0	0	0	0	21.1453	0	#NAME?
Fam162a	307.058	448.715	424.753	199.415	255.59	203.784	0.841541
P4ha2	22.8124	43.1002	36.1962	13.2403	22.3599	16.0924	0.982074
Col6a2	69.8366	76.4248	127.072	44.5435	43.0934	59.8096	0.890467
Ndufv3	13.7005	20.3534	18.0925	7.54152	11.6194	9.12536	0.882462
Cxcl3	3.89478	4.80631	2.7488	15.133	6.84552	6.07121	-1.29265
Fdx2	1.02634	2.13037	1.71316	4.53896	3.92374	3.93407	-1.34801
Epm2a	1.80913	3.95665	3.44343	0.593556	1.66948	0.528938	1.72179
Arrdc3	6.69643	2.92578	4.94857	2.54662	2.85741	1.70205	1.03595
Gm10774	0.279723	0.258221	0.318514	0.295713	33.3755	0.296495	-5.30964
Gm7808	0	0	0	1.71517	0	2.1886	#NAME?
Usp13	5.80091	6.09053	4.64189	2.30059	3.92674	2.55405	0.912857
Col6a1	250.553	201.536	366.22	151.261	118.596	183.376	0.852388
Uspl1	0.796964	0.656453	0.883458	2.03246	1.0077	1.73595	-1.03126
Triobp	16.7179	15.2324	13.2528	9.1578	10.1578	6.797	0.791673
Nos2	0.0374893	1.82141	5.2335	0.0264261	0.356697	0.198658	3.60772
Cbr3	14.0035	16.5288	15.0907	23.2148	25.7831	34.482	-0.871667
Pcdhgc4	0.641361	0.349916	0.572957	0.37182	13.3865	0.387382	-3.17684
Gm47204	1.77601	0.89106	2.34039	0.0329288	0.60355	0	2.9759
Dclk1	2.30268	3.06365	3.63774	1.47969	1.83328	1.89927	0.788674
Ly6c1	1.75075	1.47121	4.45849	0.384821	0.901265	1.1023	1.68515
Rangrf	1.61499	1.27469	0.919004	3.03527	2.4697	3.48039	-1.23828
Olfml3	47.0112	39.3176	61.2177	25.532	28.8081	33.9252	0.741253
Phospho1	5.06922	18.7414	18.3309	4.10523	8.22976	2.79782	1.47756
Slc48a1	99.5274	71.559	61.0168	55.9565	37.1575	38.8418	0.814711
Ptp4a1	0.28447	0.335911	0.356123	0.366895	1.57766	1.07332	-1.62783
Tnnt2	2.77347	4.99683	2.52516	8.05792	6.74609	5.93427	-1.01029
Abhd18	1.32616	0.76051	1.00814	0.535892	0.535056	0.531824	0.949281
Aldh3a1	11.4365	10.0593	9.84122	11.0181	20.5008	38.7014	-1.16402
Gm47595	5.0965	13.1648	14.418	2.92491	4.8989	2.93234	1.60321
Isg20	11.1779	38.2978	30.6277	7.28794	16.1785	10.7598	1.22676
Nxph4	16.3917	33.3562	46.2696	6.95317	18.5177	16.217	1.20367
Atp7b	0.310342	1.70419	1.07642	0.0703067	0.474586	0.125302	2.2054
Gm17300	5.6072	4.58656	3.95654	12.6459	8.30788	9.35001	-1.09867
4930447F24Rik	2.99193	5.57442	6.00898	2.2947	2.18301	1.74095	1.22885
Gsto1	17.1619	38.9641	13.8134	49.5485	56.6965	48.7233	-1.1478
Mpp2	8.62687	15.6418	11.6128	3.61729	8.45158	6.16579	0.976554
Pet117	0.0823428	0.076013	0.0937618	0.0870498	6.13006	0.08728	-4.64419
Bnip3l	30.8183	51.8991	54.6582	14.5651	33.0993	22.9596	0.959894
Ppp1r3b	2.56323	4.53615	4.66485	0.717413	2.83455	1.43436	1.23836
Tmem45a	50.9063	99.9973	103.53	23.6443	58.6387	41.9334	1.03444
Ndufa4l2	6.5863	53.1725	96.9125	0.773664	17.458	8.53175	2.54941
Gm25745	232.188	512.736	373.663	190.108	93.1971	253.818	1.05835
Hmga2	21.7177	31.8122	21.4771	42.9848	50.1826	40.9845	-0.838772
Pfkp	17.6742	26.4456	23.9417	10.7821	17.2904	9.89279	0.842156
Insr	2.23973	1.87933	2.27149	1.0312	0.891164	1.67	0.831009
Mgat1	1.48182	1.74314	7.34806	1.3759	1.31486	1.36692	1.38166
Egln1	101.949	200.835	157.276	56.634	112.598	73.476	0.922601
Bsg	221.277	331.118	358.563	171.142	199.583	177.688	0.732124
Cercam	8.27265	10.4218	12.6871	6.98215	6.31846	5.0307	0.775608
Rrp15	6.04136	4.09879	3.9157	9.76628	7.73333	7.70938	-0.842768
Mmd	32.7075	53.4807	33.4369	62.2425	78.9204	76.1365	-0.861163
Tbl2	15.9434	17.8009	17.116	10.0791	12.4225	9.45278	0.670523
Clybl	12.8722	17.37	22.0688	10.3548	9.20972	10.0304	0.821766
Plekha2	15.9292	18.2553	19.6297	8.80516	13.6992	10.1222	0.72194
Prune2	3.12913	2.92912	4.25752	1.948	2.24835	2.19899	0.689758
Eno2	7.72615	10.0573	10.161	4.54812	7.24365	4.69128	0.761575
Col4a3bp	2.97933	1.57914	1.68685	3.94631	3.12386	4.26309	-0.859715
Nisch	12.187	14.2788	11.5921	7.40535	8.55066	8.32655	0.648272
Acp6	1.83118	1.66996	1.84519	1.0761	0.930753	0.989854	0.83517
Ccng2	16.3405	27.0947	22.4347	5.91409	17.6113	8.76474	1.02853
Unc13a	2.77145	3.58923	4.11375	1.38301	2.56333	2.02768	0.810097
Ciart	12.2982	5.3244	4.55805	3.73502	4.13802	2.6583	1.07461
Fgf11	0.38353	1.60199	1.97631	0.101366	0.499606	0.474224	1.88157
Fam57a	3.04653	7.23574	2.86814	2.04511	2.42836	2.09215	1.00211
Pdk1	21.6209	26.2901	27.384	13.7548	18.7814	14.111	0.690765
Rrp12	11.0085	5.42368	5.98744	18.7291	11.2498	12.0438	-0.906407
Insig2	10.1109	12.4949	13.3105	6.46123	8.354	7.68517	0.674685
Wdr12	3.54537	2.07243	2.20619	5.14629	3.63457	4.81622	-0.797319
Tent5a	8.28838	20.8089	21.0332	4.38112	11.689	7.29947	1.10106
Adm	9.95528	32.2636	34.7258	4.54463	17.201	7.9476	1.37369
Irs1	1.62929	1.86588	1.5701	3.1875	3.19478	2.70599	-0.843368
H2-T-ps	11.0739	27.1934	30.3813	9.04891	12.4895	10.8862	1.08214
Gm49369	0.177677	0.204889	0.40442	0.516553	0.860469	1.64781	-1.94244
Pogk	2.78951	1.60207	2.10653	1.59412	1.07586	1.18915	0.751746
Slc6a8	6.75696	8.05341	5.90578	13.1368	11.7956	10.1228	-0.758869
Nfe2l1	4.06609	14.6395	5.93491	4.25433	3.23017	4.27721	1.06693
Pcdhgb7	0.133223	0.111737	0.0413459	0.0256131	4.44507	0.0256673	-3.97313
Gm48488	1.1435	0.90792	1.33341	0.465712	0.420449	0.705312	1.08872
Map3k1	2.55856	4.03996	3.61825	1.73517	2.3553	1.58608	0.847852
Gm18194	2.26987	2.45645	2.88139	4.73774	6.67525	3.82448	-1.00209
Nop56	7.36376	4.75774	5.01816	12.8613	7.80843	8.8311	-0.783416
Gls2	3.70783	5.88151	4.21984	2.23091	3.26495	2.46496	0.794639
Gsk3b	11.85	7.9334	9.84951	5.08582	6.99845	6.49889	0.673203
Pum3	4.2757	3.49869	3.50106	6.11201	5.79734	6.15952	-0.680322
Cdc42ep2	6.19175	10.2818	8.55136	3.29056	6.31238	3.26344	0.959758
Sdk1	2.20075	2.30151	3.85837	1.37051	1.6214	1.8792	0.779364
Pno1	48.2039	40.2384	35.2939	72.8266	62.9599	64.4494	-0.694432
Taf13	4.40916	5.49289	3.27321	9.04605	6.83344	7.67086	-0.837918
Bnip3	169.346	262.28	284.519	79.243	188.861	124.214	0.868228
Ftsj3	21.8383	13.309	12.3649	35.0236	20.878	27.0783	-0.804464
Rrp9	8.90295	5.01518	4.81212	13.7292	8.84883	10.8414	-0.835319
Alpl	4.86701	2.19894	5.04201	2.51986	1.25955	2.02365	1.06107
Tgfbi	21.4803	46.3006	49.4361	18.5123	26.4421	21.2813	0.823502
Zfp524	2.52044	4.51621	3.21785	1.81051	1.89421	1.42126	1.00036
Mak16	16.9184	13.4108	12.587	24.8824	21.2696	22.6073	-0.68003
Gstm1	28.262	19.1689	22.2661	16.6011	12.8439	15.5885	0.630098
Bnip3l-ps	34.1722	64.4335	64.9273	21.1493	42.1894	27.2561	0.852082
Pafah1b3	9.25126	23.1549	19.2485	5.98238	11.7651	9.83868	0.904955
Ddx21	52.1566	29.8591	29.7142	78.6525	50.4861	62.2016	-0.776125
Gbe1	28.1279	65.8025	51.132	18.546	35.3849	25.7116	0.865063
Mxi1	3.12956	8.23482	4.91138	1.8647	3.0465	3.75701	0.908919
Necab3	2.48111	3.62169	4.28921	0.863257	1.77702	2.23018	1.09334
Cda	17.4233	24.9846	25.8859	8.93994	16.2392	14.6029	0.779639
Nphp4	4.89797	3.88376	3.90708	2.76107	2.5495	2.75239	0.654175
Spidr	13.6132	14.9328	15.502	8.59342	11.0947	9.01437	0.617899
Fbxo10	4.50933	5.18087	4.9641	2.57367	3.60065	2.74635	0.716101
Gm21451	0.719939	2.03046	1.8026	0.500155	0.608144	0.0217964	2.01037
2610528A11Rik	5.30216	60.5698	45.3048	1.00721	18.5813	4.21466	2.22363
Gpi1	98.5637	137.627	160.599	69.9384	93.0954	87.2828	0.66462
Ifrd2	14.2273	8.68597	7.8655	18.6614	16.3067	16.3409	-0.737274
Fn1	433.088	313.999	360.349	297.691	213.732	194.478	0.649685
Ube2l3	1.81519	1.73602	2.29328	4.9764	2.81827	2.70043	-0.844565
Syngr2	8.56715	7.2503	6.78485	11.7366	12.603	11.7964	-0.676968
Stc2	9.18863	18.0126	14.7981	5.86176	11.3613	6.08904	0.849285
Pygl	39.3857	64.2624	58.2506	31.2848	39.54	30.431	0.677087
Slc20a1	8.2459	6.65821	6.15884	11.3573	11.4767	10.4655	-0.660796
Pxn	8.036	9.10064	7.55478	12.4541	13.7232	12.7582	-0.657076
Mxd4	3.65688	4.98455	6.38796	2.63124	3.50848	3.14867	0.694286
Fam131a	2.23889	3.24572	3.32462	1.94987	1.15213	1.62713	0.897441
Crk	5.36015	18.2524	5.70929	21.788	20.9858	21.7771	-1.13846
Wac	7.55614	5.30577	6.19661	3.90734	4.84651	3.50997	0.636027
Rpf2	11.3393	7.84145	8.15172	14.3503	13.7826	15.8816	-0.687364
Rnf217	6.31818	8.60682	8.01059	4.63558	5.62753	4.62536	0.623393
Gm16229	0.55601	0.726624	0.685468	1.32248	1.60599	2.06241	-1.34249
Lrp5	5.22528	3.49299	4.17857	3.58328	2.086	2.26487	0.700871
Nkiras2	5.83129	4.80255	4.79671	2.6856	1.5598	4.36498	0.84164
Cpsf4	5.87263	5.97161	5.29819	3.88676	3.29539	4.07096	0.607248
Cx3cl1	7.25876	2.38418	3.13309	1.33043	0.446763	2.94152	1.43697
Gm49320	0.138786	0	0.112823	0.0209536	0	6.19898	-4.62764
Rnf150	2.86851	3.6876	4.29916	2.23063	2.55309	2.27457	0.621006
Gm6665	41.5531	51.459	60.3234	21.2765	35.0221	36.0412	0.731666
Arrb1	9.25097	4.25488	3.4604	1.42816	1.75356	4.85999	1.07709
Ncl	82.0034	51.2737	49.7664	122.407	83.4523	94.8512	-0.716187
Ankrd37	7.44215	10.2985	10.9049	1.8489	7.79579	3.68744	1.1034
Car12	3.23925	4.97443	1.95337	1.66764	2.05829	0.31545	1.33098
Slc16a3	1.38952	1.73926	2.8584	0.648278	1.26363	1.12008	0.981617
1700003F12Rik	5.47308	15.2767	12.9368	3.78314	7.51112	4.46202	1.09625
Gm17873	1.982	1.09708	2.36848	5.55254	3.73809	3.88612	-1.27431
Kdm6b	8.39338	10.952	11.5541	4.65658	7.91654	6.98179	0.660049
Vhl	25.6056	37.2633	36.2112	13.1813	27.4983	18.8849	0.734143
Gm4879	4.03875	2.48392	2.45148	6.16728	6.22194	5.56466	-1.00045
Gm18030	0.546602	0.144053	0.0888877	1.40335	0.716482	1.07593	-2.03546
Fam117b	9.1938	19.7811	13.4774	6.17207	11.2598	6.81766	0.807887
Spry3	3.37316	2.53065	3.77921	1.44306	2.11418	1.80839	0.851708
Ssc5d	1.98002	2.67211	4.71292	0.9569	1.74176	1.89468	1.02774
Slc43a2	1.08307	1.27219	1.35804	0.882037	0.751091	0.427122	0.849881
Zfp608	2.41491	2.04575	2.88052	1.49742	1.39669	1.64887	0.692374
Trabd2b	3.83877	5.5787	8.06032	2.08839	3.24518	4.58053	0.817967
Gm45716	3.83097	4.92926	2.4324	7.46049	6.94785	6.96655	-0.933368
Gm27861	0.266652	0.246154	0.910575	3.10173	1.90343	1.69615	-2.23512
Wdr77	9.51565	4.83488	3.85183	12.3693	7.5381	9.02782	-0.668703
Rpa1	31.5564	22.9244	29.755	47.8944	36.4812	42.0528	-0.585814
Nhp2	83.5636	66.5344	50.7609	115.618	89.1902	105.261	-0.626408
Col1a1	287.415	795.815	657.563	159.582	483.339	372.209	0.77808
Siae	2.11024	1.39586	2.20877	0.981077	1.11887	1.65068	0.607592
Ltbp2	0.360557	0.545354	1.18332	1.70641	0.641129	1.9729	-1.0482
Dyrk1b	3.38135	6.7021	7.92519	1.68116	3.9592	4.54177	0.822651
Nqo1	118.978	104.369	89.2675	167.24	126.504	201.205	-0.662895
Ppan	7.97594	6.01729	4.77838	11.965	8.08837	9.98623	-0.678314
Utp20	10.1351	5.5621	6.39945	14.5947	9.00042	10.4045	-0.621694
Bid	18.1565	11.1699	10.534	25.6443	18.3931	19.5311	-0.673356
Ndrg2	0.636026	15.1626	11.3864	0.352206	5.52703	2.3433	1.72516
Klf5	2.85942	2.62803	2.08421	5.36649	3.45011	3.64349	-0.718635
Rsl1d1	67.9195	45.4666	46.3562	88.643	74.5876	78.6097	-0.598308
Crip1	29.2833	60.6625	56.298	22.7101	44.1827	26.591	0.645589
Fpgs	5.76449	4.17413	3.57346	7.84737	6.80428	6.04124	-0.614885
Cox4i2	1.37426	4.93542	9.10496	0.363203	1.90142	2.39286	1.72668
Raver1	17.2724	44.4646	16.943	14.8514	15.194	19.2477	0.67461
Zfp296	1.8685	1.65092	2.00672	3.7559	2.8171	3.29126	-0.835936
Atraid	2.33891	2.75861	2.76298	1.36151	1.70535	1.94546	0.649142
Surf2	1.78683	1.37252	1.08911	2.48967	1.95121	2.55145	-0.718831
Irf1	4.97865	4.05424	6.28572	2.22879	3.12814	4.02829	0.706822
Rab3d	1.38229	1.13352	1.52758	0.74125	0.762474	0.990836	0.69678
Tnfaip3	1.31273	2.31267	2.27126	0.566354	1.69269	0.498439	1.09655
P4ha1	80.7363	118.691	124.342	49.738	87.339	77.4801	0.593606
Rhobtb1	1.54752	2.4008	2.15733	1.32464	1.51761	0.947763	0.68794
Helb	5.34829	7.19238	8.29109	3.56497	5.17185	4.99111	0.60167
Fstl3	37.9132	88.0797	66.5243	27.0957	48.6457	39.5485	0.73972
Tcn2	6.9535	10.8289	16.2345	4.89282	8.22869	8.45974	0.656475
Lpin1	1.86008	3.63461	2.83064	1.52819	2.2214	1.40439	0.691822
Itgb4	1.04051	0.982491	1.30958	0.55647	0.623989	0.817365	0.738213
Krt19	34.2879	39.3028	14.724	25.7771	16.1316	6.99847	0.852608
Dhrs7	11.9716	19.853	20.4968	9.18048	12.2449	13.0074	0.603617
Gtpbp4	8.46782	5.44006	6.35123	12.2199	8.43518	10.4614	-0.619111
Fos	2.09238	2.51354	11.6496	2.46662	2.47076	2.37715	1.15209
Nol8	1.75309	1.54697	1.52771	2.77997	2.029	2.48185	-0.594726
Rpp40	1.39812	0.702303	0.674794	1.72569	1.55969	1.79212	-0.871517
Snrnp48	1.69123	0.795949	1.18223	2.41415	1.64541	1.888	-0.696751
Smad5	3.20544	5.75331	4.21146	7.45515	6.32896	6.83331	-0.646586
Trip13	10.3661	6.55393	6.08858	14.5245	9.39659	10.9603	-0.600287
Rnf180	1.09343	1.21458	1.5407	0.550445	0.879653	0.890832	0.729672
Plau	22.682	15.3516	15.097	71.3681	17.3375	15.7909	-0.975841
Cmbl	2.51472	4.33238	4.34469	1.18511	2.71816	2.11935	0.893979
Matn2	33.6402	37.0585	67.4148	22.3124	28.6084	35.0631	0.683717
Tfrc	37.6241	8.55756	8.57058	66.868	20.1278	26.8955	-1.05667
Adamts1	9.37048	19.0564	19.6732	8.63568	12.9247	8.2362	0.690892
Adamts5	2.68188	5.23129	8.71721	2.70659	3.88818	2.98817	0.79528
Bysl	13.5816	10.2887	8.24266	17.5366	14.1935	17.8322	-0.62609
Kdm4b	8.20573	9.80736	11.1083	4.72727	7.22083	7.08424	0.613627
Setbp1	0.929081	1.0899	1.08349	0.424406	0.830246	0.498424	0.823532
Ccdc86	4.51867	2.73219	3.09656	6.28732	4.4676	5.12087	-0.617559
Rcl1	13.0673	8.24712	8.0388	18.5514	12.2868	15.8614	-0.66989
Ankrd1	3.51759	3.58889	2.32752	9.70512	4.77223	3.285	-0.912881
Gk	2.24675	1.6779	1.53277	2.76109	2.56641	3.07491	-0.622584
Scd2	151.332	217.126	185.471	20.8657	183.244	38.7313	1.18969
Mmp19	10.4379	8.62757	14.6165	5.02359	6.79657	10.5181	0.592456
Tma16	1.2561	0.909437	0.953041	1.74815	1.44268	1.8874	-0.703435
Sdc3	40.4718	39.572	40.1819	39.9211	17.6508	13.9163	0.749967
Xiap	2.56224	1.05872	2.84143	5.89779	4.742	2.07518	-0.976389
Hspd1	180.637	108.163	105.528	221.018	191.03	210.991	-0.659923
Septin2	1.50105	3.67811	1.75559	1.58059	1.03431	1.45255	0.76972
Nifk	24.6805	16.1212	16.0387	32.9577	25.5111	27.7942	-0.601827
Rgs16	1.00057	2.16131	0.58326	6.55304	2.51284	0.982851	-1.42392
Nmt2	4.64582	3.77082	2.39519	5.53954	5.5245	5.25012	-0.593514
Ube2l6	7.90117	4.74825	8.30657	3.09368	3.5625	5.43677	0.793197
Nat10	5.61786	2.65991	2.68919	7.75219	4.50931	4.97488	-0.652293
Fbn1	12.0627	21.6508	34.5975	9.53654	13.6285	17.6021	0.744711
Polr1b	6.20634	3.67226	3.34171	9.068	5.67272	6.24212	-0.666453
Rbm38	1.07879	1.94123	0.55317	2.57546	2.21775	2.21762	-0.972373
Ccn5	29.8492	56.7592	128.354	12.2412	37.73	55.2382	1.03082
Gpatch4	9.05893	3.03804	3.26837	15.5433	8.45545	6.9335	-1.00943
Ccn1	76.5607	41.2094	44.7249	252.886	46.7219	42.7589	-1.07515
Dph2	2.32045	1.637	1.9224	3.76084	2.79182	2.95663	-0.693557
Slc2a1	70.3905	153.876	110.582	46.3404	104.312	58.9451	0.675891
Eif2b3	3.92035	2.98046	2.64461	6.16522	4.36355	5.02095	-0.704008
Tinagl1	28.9601	46.768	35.0539	17.1496	29.3498	25.658	0.618505
Nol9	9.10562	6.20188	7.27616	12.241	10.4483	11.6013	-0.602533
Abcb1b	3.76544	1.96296	2.49381	5.86439	3.10984	4.16193	-0.675947
Dnajc2	4.66816	2.63297	3.088	5.94354	4.62359	5.85917	-0.660933
Tpst2	11.5633	28.4982	12.5896	28.8298	30.5504	31.2525	-0.783569
Ppbp	1.21227	1.16698	0.539849	2.28449	3.76132	1.06138	-1.28376
Rnf6	9.96052	3.01092	4.61145	10.8655	9.50745	9.33452	-0.756654
Rasl11a	2.51625	8.45858	9.6504	1.63982	4.4629	3.98203	1.03224
Cnbp	58.7255	36.9586	48.184	62.0418	62.253	101.62	-0.65103
Creld1	3.03051	5.53311	6.35769	2.19162	3.63002	3.55573	0.670118
Tacc2	3.67391	3.18459	1.93909	5.48707	4.40661	3.4992	-0.606286
Pim2	1.62798	2.33103	1.9879	1.02187	1.14104	1.0784	0.875564
Vegfd	6.32369	7.46186	9.15756	3.53139	5.67583	5.54434	0.637192
Dkc1	19.2322	8.26295	9.39328	25.3501	15.6437	18.2818	-0.684272
Gtf2e2	12.6505	20.5012	18.8518	8.46128	14.7053	10.5335	0.625859
Tlr3	0.839218	0.792004	1.99804	0.724034	0.506459	0.679865	0.925833
Cgnl1	12.023	10.1511	8.73068	19.4073	14.5325	12.4593	-0.586268
Rora	1.33541	3.01973	3.96551	0.677485	1.99129	1.7163	0.924094
Plod2	47.2506	86.5053	87.8575	29.9076	58.5704	43.2442	0.750546
Parp16	1.94282	2.73565	2.25587	1.28057	1.67596	1.46722	0.64849
Nphp3	2.57456	3.40755	2.93008	1.82421	2.13574	1.81131	0.626894
Gng11	35.4662	58.103	52.3102	28.6292	37.7402	29.0968	0.611712
Pwp2	15.6561	8.81283	9.32846	22.676	12.2038	16.7181	-0.610403
Lgals3bp	42.9166	70.6956	155.588	18.603	55.246	70.8092	0.896032
Chchd4	5.75528	4.01422	3.53726	8.79224	5.94389	6.80401	-0.694869
Exosc1	5.97776	4.181	3.98269	8.05404	6.29308	7.04085	-0.596869
Dusp5	17.2421	32.0471	19.5443	35.3577	43.6038	32.6585	-0.697414
Plvap	1.17782	2.12017	3.00788	0.728865	1.20076	0.974289	1.1187
Rcbtb1	7.66773	5.78707	5.9071	5.81028	2.70742	3.43561	0.695812
Capn5	2.31289	1.70864	2.58086	1.45179	1.41846	1.015	0.764982
H2-Q4	8.65133	15.2882	29.1388	4.34123	9.20725	13.6918	0.962385
Nepro	4.43582	3.45625	2.97615	7.38268	4.47641	5.10633	-0.642481
Jmjd4	1.23631	1.14486	1.6149	0.618844	0.70659	0.972807	0.798054
Islr	4.74465	10.4782	15.2062	1.18299	6.05777	5.85883	1.21593
Slc30a1	2.58364	1.76984	1.44827	4.30087	2.79124	2.83024	-0.774194
Ldah	2.14716	2.41937	7.07567	8.47547	4.85172	9.27252	-0.956941
Ankrd13b	2.88604	2.50304	2.24216	3.86099	3.94651	3.98678	-0.628099
Mturn	2.28217	2.82936	3.33647	1.28738	1.95879	2.08416	0.664386
Bend3	1.91156	1.20831	1.20359	2.73656	1.75934	2.16197	-0.622877
Nop2	60.4787	39.8799	35.3765	87.987	56.0118	68.3957	-0.645953
Tsr1	14.6556	10.3925	10.4784	21.8002	14.6066	17.5982	-0.604201
Gpr162	2.52715	3.36153	3.3945	1.48338	2.36668	2.16453	0.626155
Olfml2b	59.442	20.7405	36.6693	31.7614	16.2829	17.2013	0.840728
Mesd	5.13899	5.48986	4.2293	4.83996	6.62995	19.7727	-1.07226
C1s1	1.38406	1.55486	4.96691	0.413001	0.785171	1.91644	1.34386
Rgs4	0.334154	0.770671	2.61734	0.0935123	0.480941	0.593727	1.67188
Akap12	1.03296	0.836559	1.19356	1.58385	1.44699	2.29823	-0.798903
Pdk2	2.10438	2.15706	3.30972	1.28228	1.53455	1.84312	0.7002
Exosc2	8.28557	4.93455	4.75963	10.6303	8.6742	7.79495	-0.591892
Hlx	12.1417	17.7175	24.3125	8.05269	12.7091	13.2529	0.671383
Ppl	1.15581	0.845671	3.07537	0.294943	0.650114	1.36862	1.13375
Gm5422	2.22302	1.69659	1.6445	4.01657	2.24573	3.88754	-0.867233
Pnrc1	11.2687	18.8009	22.6271	7.27256	13.7445	11.1613	0.711619
Fam102b	27.7077	17.2318	22.9633	20.0176	14.2192	6.38303	0.741286
Marchf9	0.939771	1.64722	1.88239	0.496755	0.881425	0.856562	0.999968
Gstm2	27.7467	47.7696	59.4198	20.803	30.5187	36.7763	0.615094
Ulk4	1.26612	1.11428	1.10333	0.694456	0.529277	0.819735	0.76961
Wdr43	14.5749	7.79629	8.18644	20.2285	13.0476	14.8141	-0.654208
Efhc1	1.48233	0.988812	1.86871	0.554506	0.929989	0.749272	0.958169
Ptpre	1.13056	0.801262	0.635055	1.69277	1.44939	1.36794	-0.813145
Slc35e2	1.11901	0.821537	0.726784	1.30686	1.54099	1.49025	-0.701665
Arl15	1.16953	1.72251	0.875674	2.46194	2.18592	2.65303	-0.954387
Gnl3	6.93089	3.42629	4.00576	11.2837	6.06982	7.35784	-0.782822
Map2k3os	2.96241	1.75394	0.855464	5.7961	3.56101	3.98322	-1.25957
Ptgir	3.37944	1.74658	2.17622	4.74352	2.89519	4.74551	-0.76209
Tent5c	1.82072	0.791381	1.4246	0.888374	0.535442	0.899906	0.796739
Zbtb7c	2.21807	3.70969	4.14716	1.15649	2.63047	2.22289	0.745368
Dipk2a	17.6735	26.623	24.6369	10.8009	19.5206	14.6879	0.614975
Whamm	4.46534	6.66476	5.67416	3.07033	4.65103	3.30897	0.607351
Plaur	22.1647	18.0057	12.9252	47.8276	22.4958	20.2086	-0.769832
A4galt	5.77848	7.67177	11.7804	4.3957	5.17388	6.00451	0.696028
Stbd1	4.80459	8.82787	7.41226	3.44263	5.57851	3.91814	0.701702
Crebrf	1.47368	1.13457	1.94264	0.801381	0.983581	1.10118	0.657001
Gemin4	14.8829	9.544	11.1027	20.6426	14.9878	17.6652	-0.584996
Repin1	2.26319	0.61306	0.570793	0.490443	0.575225	0.558131	1.08599
Gas1	20.511	16.8623	82.3725	7.34517	10.1796	31.5717	1.28628
Sh2d4a	0.566357	1.15578	2.51964	0.308434	0.699868	0.763949	1.25909
Adm2	13.2369	21.3802	18.0177	11.2972	13.4051	7.1311	0.725475
Usp46	1.8102	3.44644	3.9837	5.49209	5.1174	4.45377	-0.705017
Tmem150a	10.9329	9.08798	7.43938	15.5728	15.3931	11.4653	-0.627781
Gm14137	2.38225	3.81167	5.59191	1.61339	1.93535	2.86018	0.8789
Nfil3	18.257	26.6156	27.0308	10.5439	17.9233	18.1553	0.625031
Zfp180	2.31277	0.598453	0.641989	0.700701	0.345049	0.418495	1.27897
Fam173a	1.83827	2.10988	2.20016	1.61491	1.05583	1.23483	0.654655
Gda	6.7744	6.26025	11.3616	2.87443	5.40883	6.45334	0.727256
Hspd1-ps3	71.7991	42.996	42.4037	88.064	76.5097	80.1016	-0.638279
Trmt61a	4.55607	3.46723	3.02034	8.64385	4.87942	5.5604	-0.789122
Rrs1	27.3421	21.5472	19.8888	40.662	29.9207	34.0891	-0.605852
mt-Nd1	1343.47	995.741	749.967	1656.3	1647.54	1484.31	-0.632244
mt-Cytb	1802.5	1351.15	872.921	2227.48	2272.59	1884.32	-0.664998
Gm22357	26.821	11.4202	15.6538	45.8037	28.7459	39.3604	-1.07967
Gm24616	7.80267	2.65206	2.80427	18.2338	6.27967	11.7512	-1.45159
H2-T23	3.79598	12.8485	26.8777	2.07666	6.37773	9.25613	1.29715
Nipal1	1.88371	2.54233	1.82623	4.032	4.22018	2.90843	-0.835963
Selenbp2	0.455735	3.99413	3.03794	0	1.07858	0.310519	2.43039
Ccnyl1	5.57828	5.90541	5.30783	6.28389	11.0103	9.68236	-0.683974
Srsf3	6.69416	7.52476	14.2591	15.1021	12.9267	17.3096	-0.670889
H2ac7	3.19332	2.66979	4.31582	1.68798	2.03471	1.05766	1.0904
Nt5dc2	54.899	72.2577	107.794	31.7967	52.7297	67.7355	0.625804
Cox7a1	4.52766	10.7408	12.2382	1.53849	5.60504	4.28457	1.26719
Zfp652	1.30688	2.44346	3.15183	1.02414	1.71262	1.45905	0.718103
Ly6a	8.33401	12.2648	29.3767	0.943972	6.70944	13.8626	1.21581
Gm2574	1.82293	3.20581	3.30653	0.843124	1.85845	0.90566	1.20834
Gm7129	1.37407	1.00351	1.30318	0.363169	0.700412	0.667468	1.08836
Gm13394	3482.19	6641.77	6138.87	2857.74	4582.55	3331.67	0.594296
Crocc2	3.22543	4.74023	15.9403	1.12533	3.57385	6.13291	1.14206
Snhg15	2.63679	2.53182	2.87842	5.13421	3.59337	4.5769	-0.725384
Snhg17	1.20977	0.680097	0.790599	2.29809	0.949091	1.51758	-0.829919
Gm12762	1.89093	1.0903	2.0175	0.874545	0.72295	0.375819	1.34094
Gm7162	0.27869	0.308554	0.5075	1.00181	0.852416	1.24067	-1.4993
Ugt1a7c	2.84829	1.77659	2.87415	0.731448	1.15211	2.10215	0.911867
Vgll3	2.16198	2.3785	1.82418	3.14596	3.12248	3.51609	-0.620417
Eid1	96.947	162.151	153.208	76.6888	109.504	87.8667	0.589228
Gm20441	3.0202	1.04484	2.4061	4.3103	4.84944	4.80144	-1.10933
Gm12537	35.2058	53.0273	52.1913	23.9693	38.9698	29.6451	0.600956
Fignl2	0.632187	1.11783	2.15846	0.27847	0.738495	0.704925	1.18261
Gm5559	1415.18	2810.03	2330.2	1152.15	1807.94	1360.54	0.601444
Gm47283	3.24723	2.8273	2.58781	4.29311	3.94624	4.89237	-0.600226
Gm17491	0.864487	1.07096	0.815199	2.95064	1.48568	1.70159	-1.15798
Gm26674	1.34216	0.582694	1.07822	0.41732	0.321951	0.502041	1.27458
Gm4673	1.67304	2.30942	1.73481	0.890895	1.40241	1.15584	0.72909
Gm27695	16.3092	25.4617	19.2751	15.9149	0.63964	0.664671	1.82588
Gm28901	14.5713	9.44315	8.22321	25.2073	11.5405	32.0357	-1.09331
Gm29100	0.595399	0.202993	0.117841	3.43458	0.369477	0.164615	-2.11487
Gm43672	5.57291	5.81049	5.77956	3.73013	3.09288	3.87942	0.68136
Tpi-rs11	230.535	300.329	235.336	114.46	229.582	156.123	0.615314
Gm2011	2.27002	1.50485	1.94736	1.21799	1.04665	0.761659	0.919022
5830408C22Rik	0.95513	1.35476	1.38596	0.492251	0.961568	0.518805	0.905791
Gm47205	0.772714	1.58667	0.879423	0.527026	0.330357	0.55478	1.19756
Gm2027	2.80324	1.32538	0.638077	0.814981	0.500139	0.854154	1.13578
Gm47451	2.05962	1.35726	2.00925	0.622076	0.749942	0.467836	1.56033
Gm6532	44.9298	65.942	82.1634	21.5903	56.5277	31.7099	0.81362
2810457G06Rik	1.21092	1.11713	1.2356	0.750439	0.383137	0.398314	1.21804
Rmrp	0	0	0	0	3.10631	0	#NAME?
Gm49890	13.0232	8.13869	0.0597764	1.49889	1.23135	0	2.95844

## Sheet: Supplementary Table 2
Table S2. Primers used for qRT-PCR and ChIP assays
Genes	Primers	Primer sequence (5’-3’)
Hk1	Forward	GAAAGGAGACCAACAGCAGAGC
	Reverse	TTCGTTCCTCCGAGATCCAAGG
Pfkp	Forward	AAGAGGAAACCAAGCAGTGCGC
	Reverse	TTCCTCGGAGTTTCACGGCTTC
Gpi1	Forward	CCATCAAGGTGGACGGCAAAGA
	Reverse	CCGTGATGGATTTGCCAGTGTAC
Hk2	Forward	CCCTGTGAAGATGTTGCCCACT
	Reverse	CCTTCGCTTGCCATTACGCACG
Tpi1	Forward	GGCAACTGGAAGATGAACGGGA
	Reverse	CTGGCAAAGTCGATGTAAGCGG
Slc2a1	Forward	GCGGAACTCCATGCTGATGAT
	Reverse	GGGCTTCTCCAAACTGGGCAAGT
Aldoa	Forward	CACGAGACACTGTACCAGAAGG
	Reverse	TTGTCTCGCCATTGGTTCCTGC
Bpgm	Forward	CTCACGGGAATAGCAGTAGAGC
	Reverse	ACGCAGGTTCTCATCCAACTCC
Pgk1	Forward	GATGCTTTCCGAGCCTCACTGT
	Reverse	ACCAGCCTTCTGTGGCAGATTC
Ldha	Forward	ACGCAGACAAGGAGCAGTGGAA
	Reverse	ATGCTCTCAGCCAAGTCTGCCA
Eno1	Forward	TACCGCCACATTGCTGACTTGG
	Reverse	GCTTGTTGCCAGCATGAGAACC
Pdk1	Forward	ATCCAAAGCCTTCAGGAGTTGC
	Reverse	TCCTTGTATTCAGTCACACCCTG
Gls2	Forward	CCATCGGCTATTACCTCAAGGAG
	Reverse	TGCCTGACTCACAGGTAACCTC
Col1a1	Forward	GCTCCTCTTAGGGGCCACT
	Reverse	CCACGTCTCACCATTGGGG
Runx2	Forward	CCAACCGAGTCATTTAAGGCT
	Reverse	GCTCACGTCGCTCATCTTG
Sp7	Forward	ATGGCGTCCTCTCTGCTTGA
	Reverse	GAAGGGTGGGTAGTCATTTG
Nfatc1	Forward	GGCTGCCTTCCCGTCTCATAGT
	Reverse	CAACGCCCTGACCACCGATAG
Calcr	Forward	AGTTGCCCTCTTATGAAGGAGAAG
	Reverse	GGAGTGTCGTCCCAGCACAT
Ctsk	Forward	ATATGTGGGCCAGGATGAAAGTT
	Reverse	TCGTTCCCCACAGGAATCTCT
Acp5	Forward	AAATCACTCTTTAAGACCAG
	Reverse	TTATTGAATAGCAGTGACAG
Ctnnb1	Forward	GGAAAGCAAGCTCATCATTCT
	Reverse	AGTGCCTGCATCCCACCA
Tnfrsf11b	Forward	ACCAAAGTGAATGCCGAGAGAG
	Reverse	ACGCTGCTTTCACAGAGGTC
Tnfsf11	Forward	GGGGAGGCAACTGTCACCTT
	Reverse	TAGTCTGTAGGTACGCTTCC
Dkk1	Forward	GCTGCATGAGGCACGCTAT
	Reverse	GCGTTGTGGTCATTACCAAGGTT
β-actin	Forward	GCCAACACAGTGCTGTCT
	Reverse	AGGAGCAATGATCTTGATCTT

## Sheet: Supplementary Table 3
Table S3. Key resources table
REAGENT or RESOURCE	SOURCE	IDENTIFIER
Antibodies
Runx2	Santa Cruz Biotechnology	Cat# sc-390351
		RRID:AB_2892645
SOST	Proteintech	Cat# 21933-1-AP
		RRID:AB_2878947
RANKL	Proteintech	Cat# 23408-1-AP
		RRID:AB_2879273
GLUT1	Abcam	Cat# ab115730
		RRID:AB_10903230
HIF-1α	Abcam	Cat# ab179483
		RRID:AB_2732807
HIF-1β	BD Biosciences	Cat# 611079
		RRID:AB_398392
IgG	Abcam	Cat# ab172730
		RRID:AB_2687931
PDK1	Proteintech	Cat# 18262-1-AP
		RRID:AB_10598310
GLS2	Abcam	Cat# ab113509
		RRID:AB_10866157
β-catenin	Proteintech	Cat# 51067-2-AP
		RRID:AB_2086128
OPG	Santa Cruz Biotechnology	Cat# sc-390518
		RRID:AB_2891104
DKK1	Proteintech	Cat# 21112-1-AP
		RRID:AB_10733097
Col1a1	Abcam	Cat# ab260043
		RRID:AB_2922767
Osx	Bioss	Cat# bs-1110R
		RRID:AB_10856257
NFATc1	Proteintech	Cat# 66963-1-Ig
		RRID:AB_2882286
Calcr	Proteintech	Cat# 20868-1-AP
		RRID:AB_2878754
Ctsk	Santa Cruz Biotechnology	Cat# sc-48353
		RRID:AB_2087687
Anti-TRAP/CD40L	Abcam	Cat# ab52750
		RRID:AB_868816
β-actin	Proteintech	Cat# 20536-1-AP
		RRID:AB_10700003
Lamin B1	Proteintech	Cat# 12987-1-AP
		RRID:AB_2136290
Goat Anti-Mouse IgG H&L (HRP)	Abcam	Cat# ab6789
		RRID:AB_955439
Goat Anti-Rabbit IgG H&L (HRP)	Abcam	Cat# ab6721
		RRID:AB_955447
Goat Anti-Rabbit IgG H&L (Alexa Fluor® 488)	Abcam	Cat# ab150077
		RRID:AB_2630356
Chemicals, peptides, and recombinant proteins
Glutamine	Gibco	Cat# 25030081
Sodium dichloroacetate (DCA)	Selleck	Cat# S8615
Alizarin Red S	Sigma	Cat# A5533
Calcein	Sigma	Cat# C0875
Sodium pentobarbital	Sigma	Cat# P3761
4% paraformaldehyde (PFA)	Biosharp	Cat# BL539A
Ethylenediamine tetraacetic acid (EDTA)	Sigma	Cat# ED2P
MEM α	Cytiva	Cat# SH30265.01
MEM α, no phenol red	Gibco	Cat# 2193298
Fetal bovine serum (FBS)	Gibco	Cat# 26400044
Calf serum (CS)	Gibco	Cat# 16010167
Penicillin/streptomycin (P/S)	Gibco	Cat# 2321125
Calbryte-520 AM	AAT Bioquest	Cat# 20650
DMSO	Santa Cruz	Cat# sc-358801
Pluronic acid F-127	AAT Bioquest	Cat# 20053
Rat tail collagen type I	BD Bio-sciences	Cat# 1105004
DMEM	Cytiva	Cat# SH30243FS
RANKL	Peprotech	Cat# 315-11
Acetic acid	Sigma	Cat# A6283
β-glycerophosphate	Sigma	Cat# G9422
Collagenase II	Sigma	Cat# 1148090
2-NBDG	Sigma	Cat# 72987
Triton X-100	Beyotime	Cat# ST795
DAPI	Beyotime	Cat# C1002
FITC‐conjugated phalloidin	Sigma	Cat# P5282
PBS	Cyagen Biosciences	Cat# PBS-10001
Skim milk	Biofroxx	Cat# 1172GR500
Puromycin	Solarbio	Cat# P8230
PPADS	Sigma	Cat# P178
Neomycin	Sigma	Cat# N6386
Oligomycin	MedChemExpress	Cat# HY-N6782
FCCP	MedChemExpress	Cat# HY-100410
Acetyl-CoA	Abcam	Cat# ab87546
Trizol	Invitrogen	Cat# 15596018
Critical commercial assays
TRAP staining kit	Sigma	Cat# 387A-1KT
CCK-8 assay kit	Beyotime	Cat# C0037
Annexinv-FITC/PI apoptosis detection kit	KeyGEN	Cat# KGA105-KGA108
Glycolysis stress test kit	Agilent Technologies	Cat# 103020-100
Mito stress test kit	Agilent Technologies	Cat# 103015-100
ATP bioluminescence assay kit	Beyotime, Shanghai, China	Cat# S0027
ADP assay kit	Abcam	Cat# ab83359
AMP assay kit	Abcam	Cat# ab273275
α-ketoglutarate assay kit	Abcam	Cat# ab83431
Acetyl-CoA assay kit	Abcam	Cat# ab87546
MitoTracker Green	MedChemExpress	Cat# HY-135056
JC-1	MedChemExpress	Cat# HY-15534
PDH activity colorimetric assay kit	BioVision, CA, USA	Cat# K679-100
Mouse glutamine ELISA assay kit	Enzyme-linked Biotechnology	Cat# ml063302
Alizarin Red S staining kit for osteogenesis	Beyotime	Cat# C0148S
H5N1Alkaline phosphatase assay kit	Beyotime	Cat# P0321S
BCA assay kit	Beyotime	Cat# P0012
RNA isolation kit	Beijing Tianmo Biotechnology	Cat# TR205
cDNA synthesis kit	Takara	Cat# RR037A
SYBR Premix Ex Taq II	Takara	Cat# RR820A
SDS-PAGE	Beyotime	Cat# P0012A
Hematoxylin and Eosin (H&E) staining kit	Beyotime	Cat# C0105M
Glutamate assay kit	Abcam	Cat# ab83389
Molidustat	MedChemExpress	Cat# HY-12654
DMOG	MedChemExpress	Cat# HY-15893
CB-839	MedChemExpress	Cat# HY-12248
dimethyl-α-ketoglutarate	Sigma	Cat# 349631
Pyruvate	Sigma	Cat# 107360
2-DG	MedChemExpress	Cat# HY-13966
DMOG	MedChemExpress	Cat# HY-15893
Deposited Data
Raw RNA seq data	This study	N/A
Experimental Models: Cell Lines
Mouse: MLO-Y4	Dr. Lynda Bonewald (University of Missouri)	N/A
Mouse: RAW264.7	ATCC	Cat# TIB-71
Mouse primary osteocytes	This study	N/A
Mouse primary osteolasts	This study	N/A
Experimental models: Organisms/strains
C57/BL6J mice	Fourth Military Medical University	N/A
Oligonucleotides
See Tables S1–S2	N/A	N/A
Software and Algorithms
VG Studio MAX 2.2 software	Volume Graphics	RRID:SCR_017997
Image J	NIH	RRID:SCR_003070
GraphPad Prism 8	GraphPad	RRID: SCR_002798
FlowJo	BD Biosciences	RRID: SCR_008520
OriginPro 2021	OriginLab Corporation	RRID:SCR_014212
Seahorse Wave v.2.6.1	Agilent	RRID: SCR_014526
R v3.6.0	R	RRID: SCR_001905
Cytoscape v3.8.2	Shannon et al., 2003	RRID:SCR_003032

## Sheet: Supplementary Table 4
Table S4. shRNA sequence of primers
shRNA	Primers	Primer sequence (5’-3’)
shHIF-1α	#1	ATGAGGAAATGAGAGAAATGCT
	#2	AGATAGCAAGACATTTCTCAGT
	#3	CTGGGTTCCAGCAGACCCAGTTACA
shPDK1	#1	ACAGACCAGGTTGACATGGA
	#2	TCTCAATTAGAATGCTACTCA
	#3	CCCATATCACGCCTCTATGCACAGT
shCtrl	/	TTCAGAAAGGAAATGCAACACATG
